# Supplementary material for: Effects of Dietary Bamboo Leaf Flavonoids on Egg Quality, Liver Health, and Inflammatory Responses in Aged Laying Hens
Source: Animals (Basel). 2026 Jul 18;16(14):2231. doi: 10.3390/ani16142231 (PMC13405878; doi:10.3390/ani16142231)
Supplement: Supplementary file 1 [file animals-16-02231-s001.zip]

Archive with 1 entries (1 files):
- animals-4385913-supplementary.pdf
